# Supplementary material for: CD301b+ Macrophages as Potential Target to Improve Orthodontic Treatment under Mild Inflammation
Source: Cells. 2022 Dec 29;12(1):135. doi: 10.3390/cells12010135 (PMC9818444; doi:10.3390/cells12010135)
Supplement: Supplementary file 1 [file cells-12-00135-s001.zip]

Archive with 1 entries (1 files):
- cells-2095884-supplementary.pdf
